# Supplementary material for: Tissue-specific metabolomic profiling after cardiopulmonary bypass in fetal sheep
Source: Front Cardiovasc Med. 2022 Dec 12;9:1009165. doi: 10.3389/fcvm.2022.1009165 (PMC9791045; doi:10.3389/fcvm.2022.1009165)
Supplement: Supplementary file 1 [file Table_1.XLSX]

## Sheet: Sheet1
Name	HMDB	KEGG	Fold Change	log2(FC)	p.value	FDR	VIP
Propionylcarnitine	HMDB0000824	C03017	2.107	1.0752	0.028899	0.14077	1.38895
ACar 7:0	NA	NA	6.2741	2.6494	0.0014448	0.033739	1.66464
ACar 15:1	NA	NA	0.36639	-1.4485	0.028944	0.14077	1.38057
ACar 14:1	NA	NA	0.16439	-2.6048	0.0056616	0.055645	1.59944
ACar 20:4	NA	NA	0.19452	-2.362	0.00022067	0.011679	1.8006
ACar 18:4	NA	NA	0.064644	-3.9513	6.91e-05	0.006787	1.84492
ACar 22:4	NA	NA	0.26473	-1.9174	0.0036948	0.047075	1.63394
ACar 20:5	NA	NA	0.15771	-2.6647	0.00037003	0.015281	1.79407
ACar 22:6	NA	NA	0.15039	-2.7332	9.55e-05	0.0073004	1.8336
ACar 22:5	NA	NA	0.27715	-1.8513	0.0017172	0.0358	1.71259
ACar 19:0	NA	NA	9.6015	3.2633	0.0245	0.13485	1.36123
ACar 19:3	NA	NA	0.20431	-2.2912	0.00599	0.058044	1.58162
ACar 17:1	NA	NA	0.42026	-1.2507	0.049212	0.18915	1.27206
ACar 22:2	NA	NA	79.679	6.3161	0.028966	0.14077	1.32638
ACar 12:1	NA	NA	0.24508	-2.0287	0.017794	0.11129	1.47727
ACar 16:1	NA	NA	0.36389	-1.4584	0.047351	0.18616	1.28087
Hexanoylcarnitine	HMDB0000756	NA	7.4775	2.9025	0.021716	0.12785	1.35936
Oleoyl ethanolamide	HMDB0002088	C20792	0.52432	-0.93148	0.021536	0.12785	1.42481
Porphobilinogen	HMDB0000245	C00931	1.5576	0.63934	0.017711	0.11129	1.44816
Υ-Aminobutyric acid (GABA)	HMDB0000112	C00334	0.57711	-0.79308	0.0046738	0.052021	1.57847
L-Asparagine	HMDB0000168	C00152	0.6251	-0.67784	0.023043	0.12785	1.38466
(5-L-Glutamyl)-L-Amino Acid	HMDB0011737	C05282	2.1609	1.1116	0.03032	0.14283	1.29461
O-Phospho-L-serine	HMDB0001721	C01005	0.46227	-1.1132	0.021031	0.12693	1.37853
N-Acetyl-1-aspartylglutamic acid	HMDB0001067	NA	0.1869	-2.4197	0.0031495	0.047075	1.62713
N-Acetyl-DL-valine	HMDB0011757	NA	0.61943	-0.69099	0.041583	0.17234	1.33374
Asp-glu	HMDB0028752	NA	0.52819	-0.92086	0.0036571	0.047075	1.65512
L-Homoarginine	HMDB0000670	C01924	0.44231	-1.1769	0.043271	0.17409	1.32885
L-Methionine	HMDB0000696	C00073	0.62223	-0.68448	0.011425	0.081707	1.51368
L-Glutamic acid	HMDB0000148	C00025	0.49739	-1.0076	0.0093337	0.076882	1.53344
L-Threonine	HMDB0000167	C00188	0.55081	-0.86036	0.026928	0.14035	1.44224
(S)-beta-Aminoisobutyric Acid	HMDB0002166	C03284	0.58784	-0.76649	0.042825	0.17332	1.29287
L-Dopa	HMDB0000181	C00355	0.40208	-1.3145	0.020125	0.12362	1.39887
L-Alanyl-L-Lysine	HMDB0028692	NA	0.56373	-0.82693	0.025218	0.1377	1.37448
N-Acetylaspartic acid	HMDB0000812	C01042	0.11629	-3.1041	0.00072406	0.022643	1.71683
Aspartate	HMDB0000191	C00049	0.26198	-1.9325	0.010877	0.081551	1.4893
Nepsilon-(1-Carboxymethyl)-L-lysine	NA	NA	0.57508	-0.79817	0.036325	0.15918	1.32187
Cinnamoylglycine	HMDB0011621	NA	2.3648	1.2417	0.03613	0.15918	1.28628
4-Methylphenol	HMDB0001858	C01468	2.2285	1.1561	0.026782	0.14035	1.36881
Octopamine	HMDB0004825	C04227	0.39114	-1.3542	0.0033544	0.047075	1.61959
Hippuric acid	HMDB0000714	C01586	2.8297	1.5006	0.049182	0.18915	1.20543
2-(Formylamino)Benzoic Acid	HMDB0004089	C05653	0.53706	-0.89683	0.02263	0.12785	1.42679
3-dehydrocholic acid	NA	NA	53.75	5.7482	5.69e-06	0.0019575	1.88309
Cytidine-5-Triphosphate	HMDB0000082	C00063	0.12278	-3.0259	0.00049144	0.016905	1.79674
Phosphoribosyl pyrophosphate	HMDB0000280	C00119	2.5944	1.3754	0.037742	0.1593	1.28942
D-Xylulose 5-phosphate	HMDB0000868	C00231	0.41235	-1.278	0.0032504	0.047075	1.61717
D-Glucosamine 6-phosphate	HMDB0001254	C00352	0.55113	-0.85954	0.011981	0.084112	1.49729
L-(-)-Arabitol	HMDB0001851	C00532	2.713	1.4399	0.0074102	0.065362	1.58278
D-Erythrose 4-phosphate	HMDB0001321	C00279	2.6664	1.4149	0.026164	0.13954	1.33128
6-Phosphogluconic acid	HMDB0001316	C00345	0.061451	-4.0244	5.24e-05	0.0060053	1.83836
D-Xylonic Acid Lithium Salt	HMDB0059750	NA	2.1102	1.0774	0.013638	0.093828	1.44995
pentane-1,2,3,4,5-pentol	HMDB0000508	C00474	2.5729	1.3634	0.036603	0.1593	1.29432
D-Fructose 6-Phosphate-Disodium Salt	HMDB0000124	C00085	2.8986	1.5353	0.014296	0.096162	1.43869
D-Glucose 6-phosphate	HMDB0001401	C00092	1.7649	0.81961	0.0035501	0.047075	1.63329
D-(-)-Fructose	HMDB0000660	C02336	3.0692	1.6178	0.02277	0.12785	1.39115
D-Threose	HMDB0002649	C01796	2.5365	1.3429	0.046561	0.1841	1.21624
Succinic acid	HMDB0000254	C00042	2.3515	1.2336	0.00097822	0.028174	1.71721
cis-Aconitic acid	HMDB0000072	C00417	3.4031	1.7668	0.0046879	0.052021	1.58948
L(-)-Carnitine	HMDB0000062	C00318	0.46679	-1.0992	0.0031752	0.047075	1.6066
(+/-)11(12)-EET	HMDB0004673	C14770	0.2458	-2.0244	0.0021476	0.039935	1.69459
16(R)-HETE	HMDB0004680	C14778	0.35852	-1.4799	0.014396	0.096162	1.49331
11-dehydro Thromboxane B2	HMDB0004242	C05964	3.6291	1.8596	0.010036	0.080817	1.4554
Prostaglandin A2	HMDB0002752	C05953	0.31648	-1.6598	0.0055118	0.05534	1.55658
FAHFA (18:1/22:5)	NA	NA	0.11965	-3.0631	0.0035507	0.047075	1.61655
FAHFA (16:0/22:5)	NA	NA	0.1486	-2.7505	0.0040133	0.048442	1.61504
FAHFA (18:1/20:3)	NA	NA	0.19835	-2.3339	0.0093868	0.076882	1.51793
FAHFA (18:1/18:2)	NA	NA	0.22513	-2.1512	0.0038888	0.048243	1.60685
FAHFA (22:4/18:0)	NA	NA	0.11268	-3.1497	0.0039267	0.048243	1.61114
FAHFA (18:0/20:2)	NA	NA	0.15754	-2.6662	0.0036571	0.047075	1.5962
FAHFA (20:3/22:5)	NA	NA	0.10532	-3.2472	0.0050503	0.05346	1.56977
FAHFA (20:4/18:3)	NA	NA	0.18918	-2.4022	0.0026541	0.046821	1.67128
FAHFA (16:0/18:0)	NA	NA	0.29795	-1.7469	0.0087495	0.07341	1.53567
FAHFA (16:0/18:2)	NA	NA	0.27908	-1.8412	0.010618	0.081551	1.50873
FAHFA (16:1/18:3)	NA	NA	0.15684	-2.6727	0.0028907	0.047075	1.62674
Elaidic acid	HMDB0000573	C01712	0.34985	-1.5152	0.0073572	0.065362	1.54631
Docosahexaenoic acid	HMDB0002183	C06429	0.18462	-2.4374	0.00056239	0.018425	1.76842
Nervonic acid	HMDB0002368	C08323	0.2429	-2.0416	2.29e-05	0.0039342	1.84602
Mesaconic acid	HMDB0000749	C01732	4.2793	2.0974	0.0047641	0.052027	1.55788
Ethylmalonate	HMDB0000622	NA	2.008	1.0057	0.015015	0.099333	1.39764
Dodecanedioic acid	HMDB0000623	C02678	2.0119	1.0086	0.022912	0.12785	1.42864
Docosatrienoic Acid	HMDB0002823	NA	0.1907	-2.3906	0.00031024	0.015246	1.77584
8Z,11Z,14Z-Eicosatrienoic acid	HMDB0002925	C03242	0.25347	-1.9801	0.0027914	0.046986	1.64049
Suberic acid	HMDB0000893	C08278	3.5415	1.8244	2.41e-06	0.0016558	1.92573
3-Methylglutaric acid	HMDB0000752	NA	3.0037	1.5867	0.018816	0.11662	1.42493
Citraconic acid	HMDB0000634	C02226	0.64656	-0.62913	0.025754	0.13917	1.37079
3-Hydroxy-3-methylbutanoic acid	NA	NA	0.57962	-0.78682	0.037643	0.1593	1.33392
Protectin D1	HMDB0003689	NA	0.56314	-0.82844	0.037585	0.1593	1.31376
Eicosapentaenoic acid	HMDB0001999	C06428	0.28552	-1.8083	0.0054704	0.05534	1.62082
Adrenic acid	HMDB0002226	C16527	0.19474	-2.3604	0.0011385	0.030125	1.71426
Erucic acid	HMDB0002068	C08316	0.2745	-1.8651	9.54e-06	0.0021871	1.86466
Arachidonic acid	HMDB0001043	C00219	0.36433	-1.4567	0.0081324	0.069938	1.54434
11(Z),14(Z)-Eicosadienoic Acid	HMDB0005060	C16525	0.19096	-2.3887	0.00039516	0.015281	1.77195
Hexanoic acid	HMDB0000535	C01585	4.2834	2.0988	0.0079563	0.06929	1.52329
16-Hydroxyhexadecanoic acid	HMDB0006294	C18218	0.37449	-1.417	0.0014712	0.033739	1.68494
all-cis-4,7,10,13,16-Docosapentaenoic acid	HMDB0006528	C16513	0.18268	-2.4526	0.00039979	0.015281	1.78402
Mevalonic acid	HMDB0000227	C00418	5.9724	2.5783	0.031211	0.14283	1.32448
11(E)-Eicosenoic Acid	HMDB0034296	C16526	0.10493	-3.2525	0.00016756	0.010524	1.80934
Octanoyl-coenzyme A	HMDB0001070	C01944	13.748	3.7812	0.010102	0.080817	1.55769
Acetyl-CoA	HMDB0001206	C00024	2.2097	1.1439	0.039929	0.16723	1.32804
Flavin adenine dinucleotide (FAD)	HMDB0001248	C00016	2.3023	1.2031	0.0065129	0.061382	1.54011
Dehydroascorbic acid	HMDB0001264	C05422	0.49515	-1.0141	0.0042846	0.050825	1.60055
LPC 16:2	NA	NA	0.46292	-1.1112	0.017678	0.11129	1.41077
LPG 18:3	NA	NA	7.2859	2.8651	0.001467	0.033739	1.64267
LPG 16:1	NA	NA	0.52729	-0.92334	0.0021334	0.039935	1.66205
LPG 18:1	NA	NA	1.956	0.96788	0.033176	0.14844	1.36381
Oleoyl-L-alpha-lysophosphatidic acid	HMDB0007851	C00416	0.55646	-0.84565	0.010781	0.081551	1.51622
LPS 22:6	NA	NA	0.4088	-1.2905	0.00098282	0.028174	1.67466
PG (18:1/22:6)	NA	NA	0.18431	-2.4398	0.00038973	0.015281	1.77628
PG (16:1/18:1)	NA	NA	0.26902	-1.8942	0.010919	0.081551	1.47366
LPS 22:4	NA	NA	0.54307	-0.88078	0.010824	0.081551	1.48666
PS (18:0/18:1)	NA	NA	0.18403	-2.442	0.002089	0.039935	1.63315
PC (16:2e/2:0)	NA	NA	4.3651	2.126	0.00045088	0.016326	1.73974
3-Hydroxydecanoic acid	HMDB0002203	NA	4.023	2.0083	0.031353	0.14283	1.3843
Oxoadipic Acid	HMDB0000225	C00322	2.3719	1.246	0.0011986	0.030541	1.69858
D-α-Hydroxyglutaric acid	HMDB0000606	C01087	2.5145	1.3303	0.01152	0.081707	1.46293
3-Hydroxybutyric acid	HMDB0000357	C01089	2.4283	1.2799	0.022176	0.12785	1.43331
L-beta-Imidazolelactic acid	HMDB0002320	C05132	0.62267	-0.68346	0.0043925	0.051221	1.55011
acetoacetate	HMDB0000060	C00164	2.4466	1.2908	0.027457	0.14077	1.34032
alpha-Ketoglutaric acid	HMDB0000208	C00026	3.7647	1.9125	0.0082608	0.070166	1.49943
methyl 1-isopropyl-1H-1,2,3-benzotriazole-5-carboxylate	NA	NA	0.36898	-1.4384	0.022237	0.12785	1.40297
DLK	NA	NA	0.18222	-2.4562	0.0015535	0.034479	1.71503
2-(2-carboxy-2-methylpropyl)-4,6-dimethylbenzoic acid	NA	NA	31.983	4.9992	0.00018356	0.010524	1.79379
dimethyl 2-(3-nitro-2-pyridyl)malonate	NA	NA	2.9302	1.551	0.0018455	0.037344	1.65049
3-methyl-5-oxo-5-(4-toluidino)pentanoic acid	NA	NA	0.62386	-0.6807	0.028062	0.14077	1.36285
LSD-d3	NA	NA	0.43657	-1.1957	0.036838	0.1593	1.33434
6α-Prostaglandin I1	NA	NA	0.40028	-1.3209	0.0016061	0.03453	1.67589
5-Hydroxyindole	NA	NA	0.2875	-1.7983	0.046274	0.18403	1.29076
N1-(3-amino-4-chlorophenyl)-2-[2,4-di(tert-pentyl)phenoxy]acetamide	NA	NA	4.0996	2.0355	0.030859	0.14283	1.34083
17α-Methyl-androstan-3-hydroxyimine-17β-ol	NA	NA	0.65385	-0.61298	0.03712	0.1593	1.32507
3-[(methoxycarbonyl)amino]-2,2,3-trimethylbutanoic acid	NA	NA	3.1568	1.6585	0.0028	0.046986	1.64393
N-[1-(4-methoxy-2-oxo-2H-pyran-6-yl)-2-methylbutyl]acetamide	NA	NA	0.50832	-0.9762	0.029027	0.14077	1.35628
2-[(3S)-1-(Cyclohexylmethyl)-3-pyrrolidinyl]-5-methyl-1H-benzimidazole	NA	NA	14.588	3.8667	0.0073418	0.065362	1.53432
XLR11 N-(2-fluoropentyl) isomer	NA	NA	5.7832	2.5319	0.030584	0.14283	1.31865
2-(tert-butyl)-6,7-dimethoxy-4H-3,1-benzoxazin-4-one	NA	NA	0.30616	-1.7076	0.0054543	0.05534	1.57127
4-[4-(4-methoxyphenyl)-1,3-thiazol-2-yl]-3-methylisoxazol-5-amine	NA	NA	8.0249	3.0045	0.031266	0.14283	1.29056
3-(4-benzylpiperazino)pyrazine-2-carbonitrile	NA	NA	0.18637	-2.4237	0.00555	0.05534	1.53712
6α-Naloxol	NA	NA	1.6638	0.73452	0.022742	0.12785	1.35484
3,8,9-trihydroxy-10-propyl-3,4,5,8,9,10-hexahydro-2H-oxecin-2-one	NA	NA	1.9528	0.96557	0.040106	0.16723	1.231
(2R)-2-[(2R,5S)-5-[(2S)-2-hydroxybutyl]oxolan-2-yl]propanoic acid	NA	NA	2.3189	1.2135	0.030338	0.14283	1.35953
DPK	NA	NA	1.8683	0.90175	0.014257	0.096162	1.44182
(4-benzoylpiperidino)[4-(tert-butyl)phenyl]methanone	NA	NA	0.48687	-1.0384	0.045228	0.18091	1.28743
N-(1-methyl-3-phenyl-1H-pyrazol-5-yl)-N'-(2-thienyl)urea	NA	NA	2.0431	1.0308	0.0064484	0.061382	1.50091
C-8 Ceramide-1-phosphate	NA	NA	0.54529	-0.87491	0.033227	0.14844	1.33787
trans-10-Heptadecenoic Acid	NA	NA	0.42385	-1.2384	0.0030956	0.047075	1.62769
Delta-Tridecalactone	NA	NA	0.51583	-0.95505	0.047909	0.18728	1.26567
3-(3,4-Dihydroxyphenyl)-2-Methylalanine	NA	NA	3.1421	1.6517	0.031555	0.14283	1.27014
1-(4-methyl-2-morpholino-1,3-thiazol-5-yl)ethan-1-one	NA	NA	3.3621	1.7494	0.0050508	0.05346	1.56252
4-[4-(trifluoromethoxy)anilino]-2H-1,3-benzoxazin-2-one	NA	NA	0.40217	-1.3141	0.016386	0.10737	1.43638
Epigallocatechin	HMDB0001871	C09727	0.49538	-1.0134	0.011024	0.081551	1.52484
Isorhapontigenin	HMDB0303171	NA	17.995	4.1696	0.0036336	0.047075	1.6403
3-Phenyllactic acid	HMDB0000779	C01479	1.9879	0.99123	0.028312	0.14077	1.311
Xanthohumol	HMDB0037479	C16417	0.39573	-1.3374	0.0010991	0.030125	1.69084
O-Phosphorylethanolamine	HMDB0000224	C00346	0.65679	-0.60649	0.010477	0.081551	1.4909
Riboflavin	HMDB0000244	C00255	1.6872	0.7546	0.030212	0.14283	1.28078
Inosine	HMDB0000195	C00294	1.7473	0.80509	0.022615	0.12785	1.39702
Inosine-5'-monophosphate (IMP)	HMDB0000175	C00130	0.31913	-1.6478	0.028946	0.14077	1.33864
3'-Dephosphocoenzyme A	HMDB0001373	C00882	5.1748	2.3715	0.0022849	0.041369	1.68414
Guanosine triphosphate (GTP)	HMDB0001273	C00044	0.059707	-4.066	3.73e-05	0.0051304	1.87788
Coenzyme A	HMDB0001423	C00010	4.6566	2.2193	0.042446	0.17332	1.22926
Guanosine 5'-diphosphate (GDP)	HMDB0001201	C00035	0.13547	-2.884	0.00018	0.010524	1.8241
2'-Deoxyguanosine 5'-monophosphate (dGMP)	HMDB0001044	C00362	0.40579	-1.3012	0.0034125	0.047075	1.63081
Theobromine	HMDB0002825	C07480	0.28365	-1.8178	0.017339	0.11129	1.42955
Uric Acid	HMDB0000289	C00366	3.6667	1.8745	0.031483	0.14283	1.32498
Kojic acid	HMDB0032923	C14516	1.8479	0.88593	0.011182	0.081707	1.46246
6-Pentyl-2H-pyran-2-one	HMDB0031085	NA	2.0758	1.0537	0.020325	0.12375	1.4349
Pyrrole-2-carboxylic acid	HMDB0004230	C05942	0.39544	-1.3385	0.013575	0.093828	1.4578
Phosphocholine	HMDB0001565	C00588	0.31866	-1.6499	0.026699	0.14035	1.36994
7-Ketocholesterol	HMDB0000501	NA	0.54287	-0.88133	0.027133	0.14036	1.40664
Tetrahydrocorticosterone	HMDB0000268	C05476	0.30237	-1.7256	0.041985	0.17297	1.3376
α-Estradiol	HMDB0000429	NA	0.5479	-0.86802	0.011455	0.081707	1.50514
