# Supplementary material for: Tissue-specific metabolomic profiling after cardiopulmonary bypass in fetal sheep
Source: Front Cardiovasc Med. 2022 Dec 12;9:1009165. doi: 10.3389/fcvm.2022.1009165 (PMC9791045; doi:10.3389/fcvm.2022.1009165)
Supplement: Supplementary file 2 [file Table_2.XLSX]

## Sheet: Sheet1
Name	HMDB	KEGG	Fold Change	log2(FC)	p.value	FDR	VIP
Acetyl-L-carnitine	HMDB0000201	C02571	7.3819	2.884	0.00083024	0.016242	1.65464
ACar 18:2	NA	NA	12.638	3.6598	0.0006687	0.013954	1.68059
ACar 17:0	NA	NA	21.616	4.434	4.33e-05	0.0027107	1.80087
Propionylcarnitine	HMDB0000824	C03017	8.032	3.0058	6.79e-05	0.0032683	1.77252
ACar 16:1	NA	NA	8.3248	3.0574	0.00018929	0.0062367	1.73999
ACar 19:1	NA	NA	46.789	5.5481	0.00020486	0.006412	1.72171
ACar 21:1	NA	NA	65.02	6.0228	0.00026379	0.0068806	1.71214
ACar 21:3	NA	NA	31.06	4.957	0.0050815	0.047478	1.51872
ACar 20:0	NA	NA	26.577	4.7321	0.0091028	0.064412	1.44841
ACar 19:2	NA	NA	38.55	5.2687	0.0016459	0.024653	1.60936
Hexanoylcarnitine	HMDB0000705	NA	4.8238	2.2702	0.0048822	0.04702	1.55334
ACar 20:2	NA	NA	30.89	4.9491	0.00014631	0.0057243	1.74691
ACar 18:0	NA	NA	16.704	4.0621	0.0019139	0.027863	1.61334
ACar 19:0	NA	NA	57	5.8329	0.00017322	0.0060241	1.73048
ACar 18:1	NA	NA	14.016	3.8091	3.21e-05	0.002232	1.8033
Palmitoylcarnitine	HMDB0000222	C02990	14.778	3.8854	5.34e-05	0.0027854	1.78929
ACar 20:3	NA	NA	2.4737	1.3066	0.047203	0.17408	1.22869
ACar 22:1	NA	NA	16.41	4.0365	0.0098895	0.066568	1.43306
ACar 7:0	NA	NA	7.6907	2.9431	0.010384	0.06867	1.43354
ACar 15:0	NA	NA	14.244	3.8323	1.1e-06	0.00043543	1.85841
ACar 14:1	NA	NA	6.5139	2.7035	0.00026055	0.0068806	1.7286
ACar 22:2	NA	NA	29.706	4.8927	0.0034248	0.036958	1.54935
ACar 22:3	NA	NA	11.261	3.4933	0.000622	0.013711	1.67685
ACar 20:1	NA	NA	40.582	5.3428	0.00010679	0.0044568	1.7691
ACar 21:2	NA	NA	140.88	7.1384	0.00042425	0.010215	1.68958
ACar 23:3	NA	NA	9.3455	3.2243	0.0037961	0.038956	1.53091
Histamine	HMDB0000870	NA	6.6285	2.7287	0.0096908	0.066568	1.42964
Isobutyrylglycine	HMDB0000730	NA	2.1766	1.1221	0.021725	0.1131	1.34084
Glycyl-L-leucine	HMDB0028929	NA	0.44646	-1.1634	0.010785	0.069574	1.45702
L-Homoarginine	HMDB0000670	C01924	0.38485	-1.3776	0.02298	0.11327	1.35823
Gly-Phe	HMDB0028848	NA	0.37231	-1.4254	0.0030008	0.035776	1.58662
N-Isovalerylglycine	HMDB0000678	NA	2.3101	1.208	0.048192	0.17507	1.22134
D-Histidine	HMDB0250763	C00135	0.4508	-1.1494	0.011456	0.071713	1.46939
L-Tyrosinemethylester	HMDB0029217	C03404	5.1485	2.3642	1.58e-05	0.0016493	1.82299
L-Aspartic acid	HMDB0000191	NA	0.55177	-0.85786	0.0086962	0.0633	1.44428
N-Acetyl-DL-glutamic acid	HMDB0001138	NA	12.201	3.6089	8.78e-06	0.0013737	1.82899
5-Methyl-dl-tryptophan	HMDB0248231	NA	4.9624	2.311	2.97e-05	0.002232	1.80172
Hydroquinone	HMDB0002434	NA	5.681	2.5061	0.04821	0.17507	1.17912
Adenylosuccinic acid	HMDB0000536	C03794	2.9333	1.5525	0.02584	0.12162	1.3447
Hippuric acid	HMDB0000714	C01586	3.4929	1.8044	0.0098523	0.066568	1.45174
5-Aminosalicylic Acid	HMDB0014389	NA	0.50914	-0.97387	0.019917	0.10748	1.40508
Mono(2-ethylhexyl) phthalate (MEHP)	HMDB0013248	NA	136.7	7.0948	2.96e-05	0.002232	1.82547
3-dehydrocholic acid	HMDB0304121	NA	53.494	5.7413	0.0032366	0.036958	1.56302
Glycohyocholic acid Sodium salt	HMDB0240607	NA	2.606	1.3818	0.039401	0.15432	1.2284
Glycocholic acid	HMDB0000138	NA	2.7385	1.4534	0.034936	0.14388	1.24768
Taurohyocholic acid sodium salt	HMDB0011637	NA	3.0163	1.5928	0.016482	0.096294	1.369
Taurochenodeoxycholic Acid (sodium salt)	HMDB0000951	C05465	1.8776	0.90892	0.031411	0.13468	1.33423
Gluconic acid	HMDB0000625	C00257	0.44534	-1.167	0.00077541	0.015658	1.69607
D-Sedoheptulose 7-phosphate	HMDB0001068	C05382	0.35855	-1.4797	0.003921	0.03959	1.55045
D-Ribulose 5-phosphate	HMDB0000618	C00199	0.39118	-1.3541	0.012226	0.075775	1.41557
L-Threonic acid	HMDB0000943	C01620	2.316	1.2116	0.049134	0.17576	1.17757
D-Arabinose 5-phosphate	HMDB0011734	C01112	0.34546	-1.5334	0.016225	0.095886	1.40996
L-Iditol	HMDB0011632	C01507	2.1346	1.094	0.03971	0.1544	1.25925
D-Glucose 6-phosphate	HMDB0001401	C00092	0.17454	-2.5184	0.00099552	0.017806	1.63966
6-phospho-D-glucono-1,5-lactone	HMDB0001127	C01236	0.17487	-2.5156	0.00024306	0.0068806	1.75455
D-Erythrose 4-phosphate	HMDB0001321	C00279	0.18099	-2.466	0.00046296	0.010734	1.69379
N-Acetylneuraminic acid	HMDB0000230	NA	3.7025	1.8885	0.0068479	0.05793	1.55634
Cyclic ADP-ribose	NA	C13050	3.7408	1.9033	0.025599	0.1214	1.36496
NNK	HMDB0011603	NA	3.2244	1.689	0.048381	0.17507	1.21858
cis-Aconitate	HMDB0000072	C00417	10.952	3.4531	0.023638	0.11561	1.36718
Succinic acid	HMDB0000254	C00042	2.5978	1.3773	0.020407	0.10919	1.42934
15-keto Prostaglandin E1	HMDB0001320	C04654	0.41177	-1.2801	0.042725	0.16309	1.22037
2-Arachidonyl Glycerol ether	HMDB0013657	NA	0.32903	-1.6037	0.022773	0.11327	1.34629
FAHFA (20:4/22:5)	NA	NA	0.17752	-2.494	0.022417	0.11327	1.39286
FAHFA (18:1/20:3)	NA	NA	0.51724	-0.95109	0.03647	0.14729	1.30289
FAHFA (20:4/19:2)	NA	NA	0.13196	-2.9218	5.01e-05	0.0027854	1.78479
FAHFA (22:6/16:0)	NA	NA	0.21346	-2.228	0.008145	0.062628	1.51953
FAHFA (14:0/16:2)	NA	NA	0.33854	-1.5626	0.022748	0.11327	1.36006
FAHFA (20:4/18:3)	NA	NA	0.34028	-1.5552	0.0057469	0.051891	1.53749
FAHFA (16:1/18:3)	NA	NA	0.2484	-2.0093	0.0036834	0.038431	1.58921
FAHFA (22:4/18:0)	NA	NA	0.31421	-1.6702	0.020755	0.11011	1.40603
FAHFA (20:3/22:5)	NA	NA	0.2227	-2.1669	0.016854	0.096797	1.41289
Lauric acid ethyl ester	HMDB0033788	NA	0.60384	-0.72775	0.028701	0.12838	1.32767
Elaidic acid	HMDB0000573	C01712	0.59347	-0.75274	0.010421	0.06867	1.4833
16-Hydroxyhexadecanoic acid	HMDB0006294	C18218	0.48238	-1.0518	0.0023692	0.030906	1.61757
8Z,11Z,14Z-Eicosatrienoic acid	HMDB0002925	C03242	0.46158	-1.1153	0.0091576	0.064412	1.48347
Lauric acid	HMDB0000638	C02679	2.3204	1.2143	0.041579	0.16067	1.27502
Hexanoic acid	HMDB0000535	C01585	2.9297	1.5508	0.013028	0.079954	1.42547
11,14,17-Eicosatrienoic acid	HMDB0244373	C16522	0.47129	-1.0853	0.032999	0.13864	1.33026
all-cis-4,7,10,13,16-Docosapentaenoic acid	HMDB0006528	C16513	0.57123	-0.80785	0.014083	0.084767	1.46171
Adrenic acid	HMDB0002226	C16527	0.45074	-1.1496	0.030402	0.13216	1.33826
Eicosapentaenoic acid	HMDB0001999	C06428	0.3821	-1.388	0.017084	0.097223	1.45293
Arachidonic acid	HMDB0001043	C00219	0.46575	-1.1024	0.0011163	0.018887	1.69334
Oleic acid	HMDB0000207	C00712	2.5289	1.3385	0.032648	0.13809	1.2825
3-Methylglutaric acid	HMDB0000752	NA	3.0586	1.6129	0.00029768	0.0074539	1.72905
Nonanoic acid	HMDB0000847	NA	2.0452	1.0322	0.026927	0.12486	1.31556
(±)19(20)-DiHDPA	HMDB0010214	NA	2.8208	1.4961	0.042207	0.16209	1.22101
Monoolein	HMDB0011567	NA	5.8559	2.5499	0.0034192	0.036958	1.565
LPG 18:3	NA	NA	2.7754	1.4727	0.0066468	0.057036	1.54684
PC (16:2e/2:0)	NA	NA	2.4095	1.2687	0.0078224	0.062628	1.49482
LPA 22:6	NA	NA	0.41528	-1.2678	0.013806	0.083911	1.42698
LPE 22:5	NA	NA	0.57048	-0.80975	0.035769	0.1454	1.28217
LPC 18:2	NA	NA	2.0932	1.0657	0.0094748	0.065902	1.4875
PC (16:1e/22:4)	NA	NA	6.1192	2.6133	0.0090699	0.064412	1.47392
LPS 20:4	NA	NA	0.46916	-1.0918	0.0077964	0.062628	1.47613
LPC 18:3	NA	NA	1.9203	0.94134	0.029211	0.12838	1.30434
LPC 22:4	NA	NA	0.50954	-0.97272	0.0012699	0.020384	1.62366
LPC 20:4	NA	NA	0.51587	-0.95493	0.0045849	0.045103	1.50357
3-Hydroxydecanoic acid	HMDB0002203	NA	2.5219	1.3345	0.025506	0.1214	1.35908
Allantoin	HMDB0000462	NA	2.409	1.2684	0.035329	0.14455	1.27646
Indole-3-lactic acid	HMDB0000671	C02043	2.7377	1.453	0.002046	0.029109	1.60292
5-Hydroxytryptophan	HMDB0000472	C00643	1.6397	0.71342	0.026338	0.12304	1.32825
alpha-Ketoglutaric acid	HMDB0000208	C00026	2.229	1.1564	0.045715	0.17239	1.23204
(+/-)12(13)-DiHOME	HMDB0010201	NA	2.2259	1.1544	0.0034832	0.036958	1.57052
5-(2,5-dihydroxyhexyl)oxolan-2-one	NA	NA	3.3314	1.7361	0.0077232	0.062628	1.47244
2-(2-carboxy-2-methylpropyl)-4,6-dimethylbenzoic acid	NA	NA	50.365	5.6544	9.13e-05	0.0040807	1.77468
N-benzyl-N-isopropyl-N'-[4-(trifluoromethoxy)phenyl]urea	NA	NA	4.2953	2.1027	0.047274	0.17408	1.23083
3-[(4-hydroxyphenyl)methyl]-octahydropyrrolo[1,2-a]pyrazine-1,4-dione	NA	NA	0.32388	-1.6265	0.0058025	0.051891	1.55465
morphine-d3	NA	NA	0.31213	-1.6798	0.03326	0.13881	1.35697
IRH	NA	NA	10.654	3.4133	0.0015569	0.024365	1.6356
Prostaglandin A1 ethyl ester	NA	NA	0.32749	-1.6105	0.0083013	0.062628	1.50975
4-(phenylsulfonyl)-N,N-bis(2-pyridinylmethyl)-2-thiophenesulfonamide	NA	NA	2.7756	1.4728	0.027609	0.12615	1.34666
1,4-dihydroxyheptadec-16-en-2-yl acetate	NA	NA	2.9115	1.5418	0.00025397	0.0068806	1.73543
FRH	NA	NA	0.47254	-1.0815	0.0022762	0.030906	1.6157
GNK	NA	NA	0.5297	-0.91676	0.049067	0.17576	1.23974
(3beta,9xi)-3-(beta-D-Glucopyranosyloxy)-14-hydroxycard-20(22)-enolide	NA	NA	4.1776	2.0627	0.018571	0.10198	1.38335
(5ξ,9ξ,16ξ)-17-Hydroxykauran-19-oic acid	NA	NA	2.5416	1.3458	0.0025269	0.032283	1.58291
α-Lapachone	NA	NA	0.22003	-2.1842	0.0055993	0.051546	1.50256
4-acetyl-4-(ethoxycarbonyl)heptanedioic acid	NA	NA	2.8329	1.5023	0.047021	0.17408	1.18209
3-(4-Toluidino)-2,3-dihydro-1H-1λ6-thiophene-1,1-dione	NA	NA	0.47659	-1.0692	0.0085787	0.06318	1.48273
2,4-dihydroxyheptadec-16-en-1-yl acetate	NA	NA	3.9119	1.9679	0.0033808	0.036958	1.57288
2-hydroxy-6-[(8Z,11Z)-pentadeca-8,11,14-trien-1-yl]benzoic acid	NA	NA	0.38591	-1.3737	0.031379	0.13468	1.36069
3-amino-2-phenyl-2H-pyrazolo[4,3-c]pyridine-4,6-diol	NA	NA	2.0328	1.0235	0.0032921	0.036958	1.51135
1,2-di(3,4-dimethoxyphenyl)diaz-1-ene	NA	NA	0.25566	-1.9677	0.0011882	0.019574	1.67949
Prolylleucine	NA	NA	0.32667	-1.6141	0.0079854	0.062628	1.4784
Milbemycin A4 oxime	NA	NA	0.37582	-1.4119	0.033807	0.14015	1.26379
Kanosamine	NA	NA	5.3308	2.4144	0.021234	0.1117	1.321
SQH	NA	NA	5.7258	2.5175	0.024971	0.12076	1.29777
trans-10-Heptadecenoic Acid	NA	NA	0.54671	-0.87115	0.0023698	0.030906	1.60309
APK	NA	NA	2.6979	1.4319	0.0027463	0.034383	1.60695
8,8-dimethyl-2H,8H-pyrano[3,2-g]chromen-2-one	NA	NA	2.5773	1.3659	0.011298	0.071437	1.41795
N1-(5-oxo-5,6,7,8-tetrahydronaphthalen-2-yl)acetamide	NA	NA	0.23881	-2.066	0.0011073	0.018887	1.66745
Pyrophosphate	HMDB0000250	NA	1.8692	0.90243	0.0028716	0.035247	1.57463
3'-Adenosine monophosphate (3'-AMP)	HMDB0003540	C01367	0.19787	-2.3374	0.0085661	0.06318	1.49736
Nicotinamide adenine dinucleotide	HMDB0000902	C00003	4.0829	2.0296	0.017829	0.098772	1.41739
Flavin adenine dinucleotide (FAD)	HMDB0001248	C00016	3.2457	1.6985	0.00015573	0.0057345	1.75959
Reduced nicotinamide adenine dinucleotide	HMDB0001487	C00004	21.264	4.4104	1.72e-06	0.00043543	1.85281
3-Indoxyl sulphate	HMDB0000682	NA	2.0024	1.0017	0.029227	0.12838	1.25857
N2,N2-Dimethylguanosine	HMDB0004824	NA	1.6381	0.71205	0.010892	0.069574	1.4654
2'-O-Methyladenosine	HMDB0004326	C04779	8.34	3.06	0.00063518	0.013711	1.67872
Adenosine diphosphate ribose	HMDB0001178	C00301	4.39	2.1342	0.017543	0.098053	1.41793
Coenzyme A	HMDB0001423	C00010	1.7443	0.80265	0.0083037	0.062628	1.46392
Adenosine 5'-monophosphate	HMDB0000045	C00020	12.172	3.6055	0.0023182	0.030906	1.65566
2,6-Dihydroxypurine	HMDB0000292	NA	0.20972	-2.2535	0.019204	0.10453	1.32139
Adenine	HMDB0000034	NA	3.5149	1.8135	2.09e-06	0.00043543	1.85397
Cytidine	HMDB0000089	C00475	0.42976	-1.2184	0.022941	0.11327	1.40485
Uridine	HMDB0000296	C00299	0.42276	-1.2421	0.037883	0.15111	1.30218
Orotidine	HMDB0000788	C01103	3.6164	1.8546	0.022135	0.11327	1.38704
Thymidine	HMDB0000273	C00214	0.14614	-2.7745	0.0046112	0.045103	1.52349
Uridine 5'-monophosphate	HMDB0000288	C00105	3.5875	1.843	0.021862	0.1131	1.38061
Cytosine	HMDB0000630	C00380	0.35061	-1.5121	0.025077	0.12076	1.33964
Uracil	HMDB0000300	C00106	0.40485	-1.3045	0.010858	0.069574	1.50695
Thiamine monophosphate	HMDB0002666	NA	2.681	1.4228	0.006076	0.053571	1.50491
Thymine	HMDB0000262	NA	0.15641	-2.6766	0.0080883	0.062628	1.48243
Acetyl-β-methylcholine	HMDB0015654	C07471	24.172	4.5953	1.31e-05	0.0016423	1.82957
5α-Dihydrotestosterone	HMDB0002961	NA	0.40537	-1.3027	0.0066512	0.057036	1.47538
Bilirubin	HMDB0000054	NA	2.5062	1.3255	0.028542	0.12838	1.27223
Biliverdin	HMDB0001008	C00500	2.2818	1.1902	0.044343	0.16823	1.1899
3-Ureidopropionic acid	HMDB0000026	C02642	0.57942	-0.78733	0.038803	0.15374	1.19332
