# Supplementary material for: Tissue-specific metabolomic profiling after cardiopulmonary bypass in fetal sheep
Source: Front Cardiovasc Med. 2022 Dec 12;9:1009165. doi: 10.3389/fcvm.2022.1009165 (PMC9791045; doi:10.3389/fcvm.2022.1009165)
Supplement: Supplementary file 3 [file Table_3.XLSX]

## Sheet: Sheet1
Name	HMDB	KEGG	Fold Change	log2(FC)	p.value	FDR	VIP
Palmitoylcarnitine	HMDB0000222	C02990	2.6387	1.3998	0.00086065	0.012714	1.56321
ACar 20:3	NA	NA	2.0777	1.055	0.024751	0.084926	1.22182
ACar 20:0	NA	NA	5.0405	2.3336	0.0018605	0.018323	1.48982
ACar 15:0	NA	NA	3.3596	1.7483	0.00050145	0.0088093	1.60566
ACar 22:1	NA	NA	5.7064	2.5126	0.00024603	0.0059231	1.60859
ACar 17:1	NA	NA	3.28	1.7137	0.012717	0.057054	1.32359
ACar 18:0	NA	NA	4.3614	2.1248	0.00017101	0.0051324	1.61998
ACar 19:1	NA	NA	4.7391	2.2446	0.0014198	0.016462	1.51317
ACar 18:3	NA	NA	4.3579	2.1236	0.021787	0.081225	1.30684
ACar 20:1	NA	NA	6.412	2.6808	1.3e-05	0.0012076	1.70304
ACar 18:2	NA	NA	9.0058	3.1708	0.0037942	0.028464	1.48483
ACar 22:3	NA	NA	5.9229	2.5663	6.43e-06	0.00069659	1.72032
ACar 19:0	NA	NA	4.6312	2.2114	0.002011	0.019223	1.49939
ACar 7:0	NA	NA	5.9938	2.5835	0.0034089	0.02638	1.46344
Hexanoylcarnitine	HMDB0000705	NA	3.0931	1.629	0.019265	0.075437	1.29306
ACar 18:1	NA	NA	4.4733	2.1613	0.0012837	0.01643	1.52952
ACar 20:2	NA	NA	10.298	3.3643	8.19e-05	0.0038022	1.67956
ACar 17:0	NA	NA	5.5465	2.4716	7e-05	0.0034987	1.6573
Histamine	HMDB0000870	C00388	9.061	3.1797	0.00010578	0.0044415	1.63616
DL-Lysine	HMDB0003405	C00739	0.55397	-0.85212	0.043069	0.12842	1.22555
L-Alanyl-L-Lysine	HMDB0028692	NA	2.0797	1.0564	0.026606	0.089143	1.22686
L-Methionine	HMDB0000696	C00073	0.49602	-1.0115	0.0046496	0.031148	1.48724
allantoate	HMDB0001209	C00499	2.1577	1.1095	0.000123	0.0044415	1.6561
Gamma-Glu-Leu	HMDB0011171	NA	3.4987	1.8068	0.028012	0.092427	1.23218
Tyr-Tyr	HMDB0029117	NA	7.4343	2.8942	0.0012326	0.016351	1.56241
Ala-trp	HMDB0013209	C00806	7.648	2.9351	0.0053309	0.033318	1.39222
N3,N4-Dimethyl-L-arginine	HMDB0003334	NA	0.42879	-1.2217	0.0005456	0.0093327	1.60251
Leucylproline	HMDB0011175	NA	0.29264	-1.7728	0.0027074	0.022815	1.50971
L-Glutathione (reduced)	HMDB0062697	C00051	3.2065	1.681	0.010134	0.050672	1.37013
D-Cysteine	HMDB0003417	C00793	0.55875	-0.83971	0.023004	0.081398	1.31442
N-glycyl-L-proline	HMDB0000721	NA	0.48295	-1.05	0.022996	0.081398	1.25215
Gly-Phe	HMDB0028848	NA	9.3934	3.2316	0.011655	0.055702	1.33714
L-Cysteine-glutathione gisulfide	HMDB0000656	NA	0.38338	-1.3832	0.0041082	0.029342	1.47425
Tyrosylalanine	HMDB0029098	NA	4.3995	2.1373	5.5e-05	0.003249	1.67992
L-Tyrosine	HMDB0000158	C00082	0.46542	-1.1034	0.0038098	0.028464	1.49611
gamma-Glutamylglutamic acid	HMDB0011737	C05282	0.52925	-0.91798	0.0079456	0.043935	1.43717
L-Phenylalanine	HMDB0000159	C00079	0.57621	-0.79533	0.0019975	0.019223	1.5364
L-Homoarginine	HMDB0000670	C01924	0.57807	-0.79069	0.039613	0.11976	1.21091
Cys-Gly	HMDB0000078	C01419	3.4566	1.7894	0.0067031	0.039252	1.41244
L-Asparagine	HMDB0000168	C00152	0.56298	-0.82885	0.0016386	0.017751	1.55362
L-Aspartic acid	HMDB0000191	C00049	0.38709	-1.3693	5.22e-05	0.003249	1.69776
D-2-Aminoadipic acid	HMDB0000510	C00956	1.9751	0.98191	0.0243	0.084465	1.21818
L-Histidine	HMDB0000177	C00135	0.59969	-0.7377	0.020945	0.080559	1.34342
Cysteine	HMDB0000574	C00097	0.55897	-0.83916	0.023167	0.081398	1.31323
D-(+)-Pipecolinic acid	HMDB0005960	NA	0.62034	-0.68887	0.0088083	0.046764	1.42775
S-Lactoyglutathione	HMDB0001066	C03451	4.7736	2.2551	0.015038	0.062657	1.27594
1-Aminocyclohexanecarboxylic acid	HMDB0243822	NA	4.6725	2.2242	0.016595	0.066998	1.27983
Phenylpyruvic Acid	HMDB0000205	C00166	0.50299	-0.99139	0.022201	0.081398	1.334
Acetanilide	HMDB0001250	C07565	0.43499	-1.201	0.022576	0.081398	1.27869
Phenylacetaldehyde	HMDB0006236	C00601	0.5282	-0.92085	0.0024451	0.021191	1.55078
Diisobutylphthalate	HMDB0251353	NA	19.483	4.2841	0.00026782	0.0062173	1.61253
Hippuric acid	HMDB0000714	C01586	2.0422	1.0301	0.035113	0.11001	1.18145
Taurohyocholic acid sodium salt	HMDB0011637	NA	2.3056	1.2051	0.0091841	0.04696	1.35141
23-Nordeoxycholic acid	HMDB0304947	NA	4.4872	2.1658	0.0017374	0.018171	1.54733
Dihydroxyacetone phosphate	HMDB0001473	C00111	2.0685	1.0486	0.013928	0.059954	1.32681
D-Glucose 6-phosphate	HMDB0001401	C00092	1.7929	0.84233	0.027601	0.092002	1.25332
D-Glucarate	HMDB0000663	C00818	14.728	3.8805	0.0001185	0.0044415	1.66495
Sucrose	HMDB0000258	C00089	2.3696	1.2446	0.018233	0.072265	1.28123
6-phospho-D-glucono-1,5-lactone	HMDB0001127	C01236	0.21182	-2.2391	0.00036287	0.0078621	1.59896
D-(+)-Maltose	HMDB0000163	C00208	2.1211	1.0848	0.0090059	0.04696	1.42392
N-acetyl-glucosamine	HMDB0000215	C00140	2.527	1.3374	0.022445	0.081398	1.24386
D-Xylulose 5-phosphate	HMDB0000868	C00231	0.2711	-1.8831	0.024716	0.084926	1.22059
6-Phosphogluconic acid	HMDB0001316	C00345	0.16049	-2.6394	0.0046867	0.031148	1.42102
3-Phosphoglyceric acid	HMDB0000807	C00597	32.336	5.0151	0.001591	0.017528	1.48224
Cyclic ADP-ribose	HMDB0249529	C13050	3.0424	1.6052	0.0068449	0.039725	1.42479
D-Threose	HMDB0002649	C01796	2.8865	1.5293	0.0308	0.099108	1.27285
D-Fructose 6-Phosphate-Disodium Salt	HMDB0000124	C00085	2.9639	1.5675	0.012737	0.057054	1.38713
Acetophenone	HMDB0033910	C07113	0.5315	-0.91187	0.0032272	0.025581	1.48623
cis-Aconitate	HMDB0000072	C00417	43.013	5.4267	0.00037841	0.0079344	1.6012
Succinic acid	HMDB0000254	C00042	2.9386	1.5552	0.0088493	0.046764	1.35494
Prostaglandin A2	HMDB0002752	C05953	0.35846	-1.4801	0.003444	0.02638	1.47368
FAHFA (20:4/18:3)	NA	NA	0.41259	-1.2772	0.0062749	0.037419	1.41997
FAHFA (22:5/18:2)	NA	NA	0.35576	-1.491	0.0018141	0.018171	1.52632
FAHFA (14:0/16:2)	NA	NA	0.32755	-1.6102	0.0045196	0.030924	1.44427
FAHFA (22:6/16:0)	NA	NA	0.12714	-2.9755	0.0018171	0.018171	1.54371
FAHFA (20:2/18:0)	NA	NA	0.27677	-1.8532	0.021095	0.080649	1.27083
FAHFA (20:3/18:2)	NA	NA	0.62636	-0.67494	0.017273	0.069306	1.29617
FAHFA (20:3/22:5)	NA	NA	0.3098	-1.6906	0.00043644	0.0084586	1.60419
FAHFA (20:3/18:0)	NA	NA	0.42488	-1.2349	0.0021956	0.020388	1.50197
FAHFA (16:0/20:2)	NA	NA	0.56666	-0.81945	0.012023	0.056048	1.34184
Lauric acid ethyl ester	HMDB0033788	NA	0.65116	-0.61891	0.0065794	0.038878	1.40326
Citraconic acid	HMDB0000634	C02226	14.156	3.8233	2.32e-05	0.0018128	1.72516
Heptanoic acid	HMDB0000666	C17714	2.5339	1.3414	0.011943	0.056048	1.34545
Docosahexaenoic acid	HMDB0002183	C06429	0.36539	-1.4525	0.01255	0.057054	1.37668
Mevalonic acid	HMDB0000227	C00418	2.8484	1.5102	0.0087251	0.046764	1.3759
3-Hydroxy-3-methylglutaric acid	HMDB0000355	C03761	0.31525	-1.6655	0.0051235	0.032418	1.43588
Azelaic acid	HMDB0000784	C08261	0.3193	-1.647	0.00091327	0.012905	1.56315
Adrenic acid	HMDB0002226	C16527	0.37791	-1.4039	0.0004366	0.0084586	1.61496
Ethylmalonate	HMDB0000622	NA	2.3901	1.2571	0.0045047	0.030924	1.40565
13Z,16Z-Docosadienoic Acid	HMDB0061714	NA	0.54516	-0.87526	0.00073626	0.011964	1.59679
(+/-)12(13)-DiHOME	HMDB0004705	C14829	1.7265	0.78782	0.023959	0.083729	1.27304
Docosatrienoic Acid	HMDB0002823	NA	0.42058	-1.2495	0.00018502	0.0051324	1.65096
FAHFA (22:4/18:0)	NA	NA	0.27828	-1.8454	0.00085496	0.012714	1.57319
(±)9(10)-DiHOME	HMDB0004704	C14828	2.7923	1.4814	0.012903	0.057054	1.35346
8Z,11Z,14Z-Eicosatrienoic acid	HMDB0002925	C03242	0.61677	-0.69719	0.00015292	0.0049699	1.65759
2-Hydroxycaproic acid	HMDB0001624	NA	2.1683	1.1166	0.012072	0.056048	1.35462
Hexanoic acid	HMDB0000535	C01585	2.9231	1.5475	0.01403	0.059996	1.30308
16-Hydroxyhexadecanoic acid	HMDB0006294	C18218	0.5532	-0.85413	0.0014402	0.016462	1.54222
Docosapentaenoic acid	HMDB0006528	C16513	0.39215	-1.3505	0.048853	0.14176	1.15149
(S)-(-)-2-Hydroxyisocaproic Acid	HMDB0000746	NA	3.2614	1.7055	0.0056954	0.034925	1.41782
11(Z),14(Z)-Eicosadienoic acid	HMDB0005060	C16525	0.51618	-0.95406	0.00018378	0.0051324	1.65061
Adipamide	HMDB0304762	NA	1.9662	0.97541	0.030751	0.099108	1.22218
N-Stearoyl taurine	HMDB0240595	NA	0.18644	-2.4232	0.011434	0.055702	1.36359
2-Furoic acid	HMDB0000617	C01546	1.7315	0.79202	0.022933	0.081398	1.32663
Dehydroascorbic acid	HMDB0001264	C05422	1.5793	0.65928	0.037851	0.11671	1.22469
Gamma-Caprolactone	HMDB0003843	NA	2.5571	1.3545	0.0071993	0.041412	1.40807
LPG 16:0	NA	NA	2.2045	1.1404	0.042936	0.12842	1.14232
LPG 18:1	NA	NA	3.3769	1.7557	0.013427	0.058576	1.32338
PC (14:1e/4:0)	NA	NA	2.8173	1.4943	0.0056931	0.034925	1.4204
LPS 22:6	NA	NA	0.36179	-1.4668	0.00091308	0.012905	1.55139
LPC 22:5	NA	NA	2.8997	1.5359	0.007388	0.042125	1.40878
LPC 18:3	NA	NA	2.1344	1.0939	0.0022936	0.020736	1.5239
PG (18:1/18:2)	NA	NA	2.9001	1.5361	0.0041226	0.029342	1.49499
Lysopa 16:0	NA	NA	0.49137	-1.0251	0.033609	0.10709	1.24213
LPG 18:3	NA	NA	4.7434	2.2459	0.00093723	0.012962	1.58228
Oleoyl-L-α-lysophosphatidic acid	HMDB0007851	C00416	2.7494	1.4591	0.016394	0.066602	1.29556
LPS 22:4	NA	NA	0.51751	-0.95033	0.0038851	0.028697	1.45367
PG (18:2/20:4)	NA	NA	2.4588	1.298	0.010675	0.052625	1.34149
PC (14:1e/3:0)	NA	NA	2.093	1.0656	0.013681	0.059286	1.33852
LPC 18:2	NA	NA	4.1319	2.0468	6.55e-05	0.0034987	1.69924
LPS 20:4	NA	NA	0.6214	-0.6864	0.043391	0.12878	1.18566
PC (18:5e/4:0)	NA	NA	2.5474	1.349	0.025531	0.086434	1.22528
LPI 18:1	NA	NA	2.7335	1.4508	0.0011732	0.015886	1.54742
LPI 20:3	NA	NA	3.6192	1.8557	0.011577	0.055702	1.33107
LPE 18:2	NA	NA	2.7648	1.4672	0.00011465	0.0044415	1.67638
PC (16:2e/2:0)	NA	NA	4.8173	2.2682	2.51e-05	0.0018128	1.71007
12-Hydroxydodecanoic acid	HMDB0002059	C08317	2.0482	1.0344	0.0017914	0.018171	1.48201
Imidazolelactic acid	HMDB0002320	C05132	8.6053	3.1052	0.00044245	0.0084586	1.6174
N-Acetylserotonin	HMDB0001238	C00978	2.1002	1.0705	0.020842	0.080559	1.28681
Indole-3-lactic acid	HMDB0000671	C02043	3.304	1.7242	0.00077278	0.012251	1.58137
DL-Tryptophan	HMDB0013609	C00525	0.66306	-0.59278	0.0091118	0.04696	1.42942
Indole-3-acrylic acid	HMDB0000734	NA	0.66181	-0.59551	0.0090446	0.04696	1.43048
6-Hydroxymelatonin	HMDB0004081	C05643	3.2577	1.7038	0.035148	0.11001	1.19717
Indole	HMDB0000738	C00463	0.655	-0.61044	0.0080649	0.044052	1.44695
2-Ketoadipic acid	HMDB0000225	C00322	4.0871	2.0311	0.0024959	0.021347	1.46798
alpha-Ketoglutaric acid	HMDB0000208	C00026	2.2896	1.1951	0.0027378	0.022815	1.50116
2-Arachidonoyl glycerol	HMDB0004666	C13856	8.3021	3.0535	6.21e-06	0.00069659	1.72494
EPK	NA	NA	0.52127	-0.9399	0.021217	0.080649	1.2655
2-(2-carboxy-2-methylpropyl)-4,6-dimethylbenzoic acid	NA	NA	204.36	7.675	7.21e-09	4.69e-06	1.78178
(R)-3-Hydroxy myristic acid	NA	NA	1.8407	0.88027	0.0013144	0.01643	1.52016
8,12-iso-iPF2α-VI	NA	NA	0.6352	-0.65472	0.0014345	0.016462	1.53442
8-Hydroxyquinoline	NA	NA	2.2759	1.1864	0.03519	0.11001	1.18626
Kanosamine	NA	C12212	4.7228	2.2396	0.00057116	0.0095193	1.56641
Prostaglandin A1 ethyl ester	NA	NA	0.29938	-1.7399	0.04603	0.13477	1.16963
2-[3-methyl-2-(methylimino)-4-oxo-1,3-thiazolan-5-yl]acetic acid	NA	NA	1.8541	0.89075	0.017546	0.069969	1.36332
N-(2-morpholinophenyl)-5-(phenylsulfonyl)-2-thiophenesulfonamide	NA	NA	0.28972	-1.7873	0.0028951	0.023821	1.45061
UR-144 N-(2-hydroxypentyl) metabolite	NA	NA	0.46986	-1.0897	0.025362	0.08631	1.26731
N-(4-chlorophenethyl)-1-adamantanecarboxamide	NA	NA	2.8431	1.5074	0.0093571	0.047148	1.3401
HNH	NA	NA	0.4114	-1.2814	0.011485	0.055702	1.3985
3-[(methoxycarbonyl)amino]-2,2,3-trimethylbutanoic acid	NA	NA	3.2502	1.7005	0.011925	0.056048	1.32323
YLK	NA	NA	0.35068	-1.5118	0.010687	0.052625	1.35835
3-amino-2-phenyl-2H-pyrazolo[4,3-c]pyridine-4,6-diol	NA	NA	3.4436	1.7839	0.038245	0.11671	1.10923
5-(tert-butyl)-2-methyl-N-(5-methyl-3-isoxazolyl)-3-furamide	NA	NA	0.29119	-1.78	0.0083057	0.044989	1.39513
2-[1-(4-isobutylphenyl)ethyl]-5-(3-nitrophenyl)-1,3,4-oxadiazole	NA	NA	17.483	4.1279	0.00020177	0.005246	1.63848
GlcADG (16:0-18:1)	NA	NA	2.2661	1.1802	0.025839	0.087024	1.2658
N-(3,5-dimethyl-4-isoxazolyl)-N'-(2-phenoxyethyl)urea	NA	NA	5.4553	2.4477	0.00033152	0.0074306	1.60459
ethyl 2-[(2,6-dimethylanilino)carbothioyl]hydrazine-1-carboxylate	NA	NA	4.0166	2.006	0.019781	0.076994	1.24797
1-methyl-3-phenyl-1H-pyrazol-5-amine	NA	NA	1.925	0.94488	0.042274	0.12721	1.10265
6α-Naltrexol	NA	NA	0.23977	-2.0603	0.0032123	0.025581	1.48621
FPK	NA	NA	0.28887	-1.7915	0.0034497	0.02638	1.46621
AQH	NA	NA	0.32071	-1.6407	0.0092474	0.04696	1.36138
PMK	NA	NA	3.2671	1.708	0.019146	0.075426	1.25362
2-(tert-butyl)-1,3-thiazolane-4-carboxylic acid	NA	NA	0.43409	-1.2039	0.0013037	0.01643	1.52979
N-Methylisoleucine	NA	NA	4.4096	2.1406	5.67e-07	0.00018415	1.73723
5-Fluoro-2-[(3S)-1-(2-methylbenzyl)-3-pyrrolidinyl]-1H-benzimidazole	NA	NA	0.46878	-1.093	0.035993	0.11194	1.15511
LPH	NA	NA	0.37627	-1.4101	0.015343	0.063119	1.32017
2-Amino-1,3,4-octadecanetriol	NA	NA	1.5033	0.58812	0.038182	0.11671	1.23446
IRH	NA	NA	3.104	1.6341	0.030283	0.09842	1.14537
4-acetyl-4-(ethoxycarbonyl)heptanedioic acid	NA	NA	2.6593	1.411	0.032692	0.10468	1.19498
methyl isoquinoline-3-carboxylate	NA	NA	0.65759	-0.60474	0.0058534	0.035558	1.43994
12-oxo Phytodienoic Acid	NA	NA	0.32023	-1.6428	0.0079758	0.043935	1.37975
APK	NA	NA	0.34095	-1.5524	0.0029863	0.024264	1.4876
2-(2-amino-3-methylbutanamido)-3-phenylpropanoic acid	NA	NA	3.6817	1.8804	0.015271	0.063119	1.32257
11(E)-Eicosenoic Acid	NA	NA	0.58301	-0.77842	0.0018042	0.018171	1.54292
1,4-dihydroxy-1,4-dimethyl-7-(propan-2-ylidene)-decahydroazulen-6-one	NA	NA	6.3676	2.6707	3.25e-06	0.00060983	1.72296
methyl 3-(6-methylpyridin-2-yl)-2,2-diphenylpropanoate	NA	NA	3.7856	1.9205	0.0039412	0.028784	1.4526
VLH	NA	NA	3.5496	1.8277	0.0004754	0.0086687	1.60274
Prolylleucine	NA	NA	0.21166	-2.2402	0.0014078	0.016462	1.54423
4-(cyclohexylmethyl)-6-(2-thienyl)-2,3-dihydropyridazin-3-one hydrate	NA	NA	0.36401	-1.458	0.014866	0.062339	1.31822
5-methoxy-8,8-dimethyl-2-phenyl-4H,8H-pyrano[2,3-h]chromen-4-one	NA	NA	7.3089	2.8697	3.75e-06	0.00060983	1.7146
FNK	NA	NA	0.32027	-1.6427	0.0041915	0.029342	1.46182
N-Benzylformamide	NA	NA	0.38966	-1.3597	0.0041982	0.029342	1.45205
4'-Methyl-α-pyrrolidinohexanophenone	NA	NA	2.9461	1.5588	0.04504	0.13307	1.17357
Υ-L-Glutamyl-L-glutamic acid	NA	NA	0.49035	-1.0281	0.005022	0.03232	1.4638
Nicotinamide adenine dinucleotide	HMDB0000902	C00003	2.9032	1.5376	0.0049906	0.03232	1.45179
Flavin adenine dinucleotide (FAD)	HMDB0001248	C00016	2.4627	1.3002	0.0001895	0.0051324	1.63334
dCDP	HMDB0001245	C00705	3.1779	1.6681	0.0023796	0.021188	1.53148
3-Phenyllactic acid	HMDB0000779	C01479	2.4808	1.3108	0.0051369	0.032418	1.41219
trans-Cinnamic acid	HMDB0000930	C10438	0.52497	-0.9297	0.002432	0.021191	1.53438
L-(-)-3-Phenyllactic acid	HMDB0000748	C05607	3.2138	1.6843	0.00023439	0.0058598	1.65059
2-Hydroxycinnamic acid	HMDB0002641	C01772	0.49882	-1.0034	0.0015395	0.017253	1.54389
Biopterin	HMDB0000468	C06313	0.43504	-1.2008	0.0022969	0.020736	1.5382
CoA	HMDB0001423	C00010	2.1564	1.1086	0.038455	0.1168	1.15336
Xanthine	HMDB0000292	C00385	1.9436	0.95874	0.0059428	0.035767	1.45407
Uric acid	HMDB0000289	C00366	4.614	2.206	0.02228	0.081398	1.24793
Kojic acid	HMDB0032923	C14516	2.6818	1.4232	0.013119	0.057617	1.37119
Nicotinamide	HMDB0001406	C00153	0.64517	-0.63225	0.029039	0.094852	1.27995
TPP	HMDB0001372	C00068	3.6363	1.8625	0.022439	0.081398	1.26774
L(-)-Carnitine	HMDB0000062	C00318	0.48317	-1.0494	0.0076803	0.043036	1.42559
Vitamin A	HMDB0000305	C17276	0.65523	-0.60992	0.00048011	0.0086687	1.57194
SM (d14:0/20:2)	NA	NA	1.8161	0.86081	0.014752	0.062263	1.33423
β-Estradiol	HMDB0000151	C00951	0.36844	-1.4405	0.027806	0.092213	1.2422
α-Estradiol	HMDB0000429	C02537	0.47908	-1.0617	0.0014436	0.016462	1.53276
5α-Dihydrotestosterone	HMDB0002961	C03917	0.55929	-0.83834	0.0075642	0.042754	1.3673
Citric acid	HMDB0000094	C00158	9.951	3.3148	0.00013062	0.0044685	1.66055
trans-Aconitic acid	HMDB0000958	C02341	6.6326	2.7296	0.021868	0.081225	1.27312
3-Ureidopropionic acid	HMDB0000026	C02642	0.48803	-1.035	0.0049173	0.032285	1.4928
