# Supplementary material for: Tissue-specific metabolomic profiling after cardiopulmonary bypass in fetal sheep
Source: Front Cardiovasc Med. 2022 Dec 12;9:1009165. doi: 10.3389/fcvm.2022.1009165 (PMC9791045; doi:10.3389/fcvm.2022.1009165)
Supplement: Supplementary file 4 [file Table_4.XLSX]

## Sheet: Sheet1
Name	HMDB	KEGG	Fold Change	log2(FC)	p.value	FDR	VIP
ACar 7:0	NA	NA	6.7138	2.7471	0.024116	0.11806	1.32222
Palmitoylcarnitine	HMDB0000222	C02990	0.3327	-1.5877	0.025303	0.12017	1.4056
Oleoyl ethanolamide	HMDB0002088	C20792	2.6364	1.3986	0.013784	0.086229	1.41354
Spermine	HMDB0001256	C00750	0.42343	-1.2398	0.010758	0.072374	1.57712
L-Alanyl-L-leucine	HMDB0028691	NA	5.7854	2.5324	0.039373	0.15183	1.27027
Tyr-Tyr	HMDB0029117	NA	3.5605	1.8321	0.033863	0.14073	1.31895
L-Homoarginine	HMDB0000670	C01924	0.42018	-1.2509	0.010195	0.071745	1.4085
2-Aminoadipic acid	HMDB0000510	C00956	2.9699	1.5704	0.0089492	0.068086	1.48508
L-Dopa	HMDB0000181	C00355	0.40426	-1.3067	0.012453	0.078776	1.50223
N-Acetylaspartic acid	HMDB0000812	C01042	1.5197	0.60374	0.019807	0.10827	1.43463
L-Methionine	HMDB0000696	C00073	0.62014	-0.68934	0.0051395	0.047435	1.51586
Nepsilon-(1-Carboxymethyl)-L-lysine	HMDB0251887	NA	9.7116	3.2797	0.027764	0.12708	1.32872
Glycyl-L-Proline	HMDB0000721	NA	2.3479	1.2314	0.036329	0.14506	1.33804
gamma-Glutamylglutamic acid	HMDB0011737	C05282	1.5884	0.66755	0.045545	0.1687	1.29639
L-Aspartic acid	HMDB0000191	C00049	1.5939	0.67261	0.049662	0.17883	1.23129
Υ-Glutamylcysteine	HMDB0001049	C00669	1.652	0.72425	0.027729	0.12708	1.32543
Octopamine	HMDB0004825	C04227	0.42857	-1.2224	0.024453	0.11868	1.39206
Celestolide	HMDB0031867	NA	3.628	1.8592	0.0097961	0.070329	1.46057
2-(Formylamino)Benzoic Acid	HMDB0004089	C05653	0.31681	-1.6583	0.0023062	0.030962	1.69236
Mono(2-ethylhexyl) phthalate (MEHP)	HMDB0013248	C03343	13.302	3.7336	0.0007416	0.017885	1.75514
Trolox	HMDB0038804	NA	19.911	4.3155	0.00013948	0.0071387	1.79913
3-dehydrocholic acid	NA	NA	31.357	4.9707	8.37e-05	0.0062987	1.81569
D-Xylulose 5-phosphate	HMDB0000868	C00231	0.58465	-0.77437	0.014773	0.090403	1.39566
Dihydroxyacetone phosphate	HMDB0001473	C00111	0.45487	-1.1365	0.024103	0.11806	1.32231
6-Phosphogluconic acid	HMDB0001316	C00345	0.21203	-2.2376	0.019081	0.10532	1.31669
Methyl-alpha-D-glucopyranoside	HMDB0246173	NA	2.3965	1.2609	0.02284	0.11797	1.30338
L-Kynurenine	HMDB0000684	C00328	0.45395	-1.1394	0.029779	0.13413	1.32485
Palmitoyl ethanolamide	HMDB0002100	C16512	2.2982	1.2005	0.014122	0.087368	1.40385
Succinic acid	HMDB0000254	C00042	2.1377	1.0961	0.00089633	0.017885	1.71724
2-Arachidonyl Glycerol ether	HMDB0013657	NA	1.6632	0.73394	0.029196	0.13256	1.31469
2-Arachidonoyl glycerol	HMDB0004666	C13856	3.4209	1.7744	0.0046409	0.045049	1.52579
FAHFA (20:4/3:0)	NA	NA	4.313	2.1087	0.00096215	0.017885	1.69509
FAHFA (18:0/2:0)	NA	NA	1.5896	0.66862	0.017341	0.09765	1.39882
13Z,16Z-Docosadienoic Acid	NA	NA	0.46938	-1.0912	0.033937	0.14073	1.28557
3-Hydroxy-3-methylglutaric acid	HMDB0000355	C03761	0.55155	-0.85843	0.010991	0.072374	1.45922
Citraconic acid	HMDB0000634	C02226	0.49839	-1.0046	0.026866	0.125	1.33567
11(Z),14(Z)-Eicosadienoic Acid	HMDB0005060	C16525	0.58508	-0.7733	0.045494	0.1687	1.2462
Flavin adenine dinucleotide (FAD)	HMDB0001248	C00016	2.6635	1.4133	0.001759	0.027509	1.66586
L-Ascorbate	HMDB0000044	C01041	0.53283	-0.90826	0.0064192	0.053941	1.61513
Uridine 5'-diphosphoglucuronic acid	HMDB0000935	C00167	0.65842	-0.60291	0.042813	0.16177	1.25077
Glycerol-3-phosphate	HMDB0000126	C00093	2.6411	1.4011	0.023496	0.11806	1.40382
PC (18:4e/2:0)	NA	NA	11.545	3.5292	0.0025521	0.032289	1.62597
Oleoyl-L-α-lysophosphatidic acid	HMDB0007851	C00416	2.5704	1.362	0.0009779	0.017885	1.71365
LPE 22:6	NA	NA	12.768	3.6744	0.00098476	0.017885	1.68601
LPC 16:2	NA	NA	3.0774	1.6217	0.0028047	0.034	1.57454
LPI 20:3	NA	NA	2.8552	1.5136	0.0087755	0.06768	1.52681
LPC 15:0	NA	NA	2.1082	1.076	0.015695	0.093014	1.34899
LPI 22:5	NA	NA	10.555	3.3998	0.00054727	0.016465	1.71409
LPE 20:3	NA	NA	5.4908	2.457	0.00097446	0.017885	1.67355
LPE 18:2	NA	NA	1.6647	0.73526	0.012135	0.078312	1.4057
LPI 18:1	NA	NA	2.0735	1.0521	0.0021666	0.030504	1.61237
LPA 22:5	NA	NA	4.9127	2.2965	0.0063515	0.053941	1.54246
LPS 20:3	NA	NA	3.107	1.6355	0.0073174	0.058853	1.52112
LPI 22:4	NA	NA	7.9589	2.9926	0.00062523	0.016762	1.72737
LPA 16:0	NA	NA	3.0394	1.6038	3.19e-05	0.0044862	1.84123
LPC 22:6	NA	NA	10.837	3.438	0.0040282	0.042298	1.57998
LPI 18:0	NA	NA	2.8212	1.4963	0.021414	0.11482	1.38328
LPC 20:1	NA	NA	2.8008	1.4858	0.0093368	0.069708	1.53032
PC (14:1e/3:0)	NA	NA	5.6334	2.494	0.0059946	0.052734	1.53543
PC (14:1e/2:0)	NA	NA	4.0742	2.0265	0.0017438	0.027509	1.62279
LPI 16:0	NA	NA	2.8246	1.498	0.0024458	0.032023	1.60123
PE (18:0/22:5)	NA	NA	2.6483	1.4051	0.032633	0.14073	1.37149
LPC 20:2	NA	NA	1.7534	0.81016	0.037245	0.14767	1.28205
PC (2:0/16:0)	NA	NA	2.3529	1.2345	0.00011622	0.0065432	1.78578
LPI 18:3	NA	NA	6.6673	2.7371	0.0008983	0.017885	1.70085
LPG 18:0	NA	NA	2.8269	1.4992	0.0044942	0.04439	1.59229
PC (18:3e/2:0)	NA	NA	4.333	2.1154	0.0028384	0.034	1.62501
LPE 22:5	NA	NA	10.492	3.3913	0.00040104	0.015826	1.73196
LPC 18:0	NA	NA	4.25	2.0875	0.0079781	0.063263	1.54064
LPE 18:0	NA	NA	2.8815	1.5268	0.023114	0.11806	1.39713
LPG 20:4	NA	NA	3.1433	1.6523	0.03506	0.14241	1.36717
LPG 18:3	NA	NA	3.8583	1.948	0.017642	0.098341	1.47381
LPE 22:4	NA	NA	8.218	3.0388	0.00082126	0.017885	1.71453
PC (18:5e/4:0)	NA	NA	8.1392	3.0249	0.00941	0.069708	1.46972
LPC 16:0	NA	NA	2.1762	1.1218	0.00076741	0.017885	1.70194
LPC 22:5	NA	NA	8.1016	3.0182	0.0033491	0.03848	1.59889
LPC 17:1	NA	NA	4.4759	2.1622	0.00057164	0.016465	1.73852
LPC 20:4	NA	NA	1.814	0.85917	0.0098649	0.070329	1.4273
PC (18:4e/4:0)	NA	NA	9.4014	3.2329	0.003989	0.042298	1.5759
LPE 18:1	NA	NA	4.8031	2.264	0.0016788	0.027509	1.62325
LPC 22:4	NA	NA	11.721	3.551	0.0019892	0.029471	1.66227
PC (16:1e/2:0)	NA	NA	6.1128	2.6118	0.004057	0.042298	1.5735
LPI 20:4	NA	NA	9.329	3.2217	8.35e-05	0.0062987	1.80302
PC (14:0e/2:0)	NA	NA	2.9162	1.5441	0.0006889	0.01763	1.70659
LPC 18:2	NA	NA	2.2536	1.1722	0.00045358	0.015826	1.71874
Carnosine	HMDB0000033	C00386	0.49076	-1.0269	0.032754	0.14073	1.27698
(R)-3-Hydroxyisobutyric acid	HMDB0000336	NA	2.5588	1.3555	0.0067243	0.054866	1.4877
6-Hydroxymelatonin	HMDB0004081	C05643	43.686	5.4491	0.006533	0.05409	1.5398
Indole-3-acrylic acid	HMDB0000734	NA	18.467	4.2069	2.73e-05	0.0044862	1.82069
2-Linoleoyl glycerol	HMDB0011538	NA	1.7441	0.80246	0.047734	0.17338	1.21832
QQH	NA	NA	0.069648	-3.8438	4e-06	0.0022524	1.88727
2-phenyl-4H-furo[2,3-h]chromen-4-one	NA	NA	0.51372	-0.96093	0.0011209	0.019721	1.64292
3-[4-(3,5-dichloro-4-pyridinyl)piperazino]-1,1,1-trifluoro-2-propanol	NA	NA	0.29027	-1.7845	0.0019231	0.029263	1.69446
Bicyclo Prostaglandin E2	NA	NA	8.5844	3.1017	0.00031108	0.014416	1.77417
N1-(2-methyl-3-nitrophenyl)cyclohexane-1-carboxamide	NA	NA	20.788	4.3777	0.0047955	0.04576	1.59184
3-(propan-2-yl)-octahydropyrrolo[1,2-a]pyrazine-1,4-dione	NA	NA	0.52047	-0.94211	0.031126	0.13908	1.30969
2-chloro-3-(ethylthio)-1,4-dihydronaphthalene-1,4-dione	NA	NA	0.60063	-0.73545	0.022589	0.11797	1.30706
5-(2,5-dihydroxyhexyl)oxolan-2-one	NA	NA	3.9884	1.9958	0.042297	0.1609	1.21799
2-chloro-6-{4-[1-(methylsulfonyl)-1H-pyrazol-5-yl]phenoxy}benzonitrile	NA	NA	0.58929	-0.76294	0.049868	0.17883	1.24171
4-acetyl-4-(ethoxycarbonyl)heptanedioic acid	NA	NA	2.2503	1.1701	0.0031271	0.036678	1.5819
2-[1-(4-isobutylphenyl)ethyl]-5-(3-nitrophenyl)-1,3,4-oxadiazole	NA	NA	9.4556	3.2412	0.045289	0.1687	1.26314
methyl 3-(6-methylpyridin-2-yl)-2,2-diphenylpropanoate	NA	NA	3.4996	1.8072	0.02678	0.125	1.36483
Luotonin A	NA	NA	2.5368	1.343	0.033803	0.14073	1.34842
4-(1-adamantyl)-2-methyl-1,3-thiazole	NA	NA	8.594	3.1033	0.023986	0.11806	1.34475
SHexCer d36:1	NA	NA	3.4749	1.797	0.015427	0.092475	1.44452
(1E)-5-hydroxy-1,7-diphenylhept-1-en-3-one	NA	NA	3.8892	1.9595	0.032838	0.14073	1.27691
EKK	NA	NA	0.030749	-5.0233	5.21e-05	0.0058644	1.84788
3-hydroxy-2-[5-nitro-2-(1-pyrrolidinyl)benzyl]propanenitrile	NA	NA	8.1015	3.0182	0.03539	0.14241	1.28548
4-(octyloxy)benzoic acid	NA	NA	15.435	3.9482	9.53e-05	0.0062987	1.77518
ethyl 2-{[3-cyano-4-(2-furyl)-6-(2-thienyl)-2-pyridinyl]oxy}acetate	NA	NA	3.4363	1.7809	0.041507	0.15897	1.28866
3-[(4-hydroxyphenyl)methyl]-octahydropyrrolo[1,2-a]pyrazine-1,4-dione	NA	NA	17.082	4.0944	0.0023098	0.030962	1.63171
1,4-dihydroxyheptadec-16-en-2-yl acetate	NA	NA	2.7274	1.4475	0.0039421	0.042298	1.54099
3-amino-2-phenyl-2H-pyrazolo[4,3-c]pyridine-4,6-diol	NA	NA	2.5663	1.3597	0.00047786	0.015826	1.7313
2-({2-oxo-2-[(2-oxo-3-azepanyl)amino]ethyl}sulfanyl)acetic acid	NA	NA	6.8579	2.7778	0.0053081	0.048201	1.54609
4-(3,4-dihydro-2H-1,5-benzodioxepin-7-ylamino)-4-oxobutanoic acid	NA	NA	2.6765	1.4204	0.024043	0.11806	1.38503
VLK	NA	NA	8.324	3.0573	0.0043077	0.044095	1.56054
2-(2-amino-3-methylbutanamido)-3-phenylpropanoic acid	NA	NA	15.392	3.9442	0.033558	0.14073	1.30537
2,3-dihydroxypropyl 12-methyltridecanoate	NA	NA	0.35539	-1.4925	2.92e-05	0.0044862	1.85397
4-oxo-5-phenylpentanoic acid	NA	NA	3.8114	1.9303	0.034244	0.14073	1.2358
MLK	NA	NA	0.13384	-2.9014	0.00010069	0.0062987	1.77596
2-hydroxy-3,6-diphenylcyclohexyl acetate	NA	NA	3.5648	1.8338	0.012241	0.078312	1.44924
FRH	NA	NA	0.079436	-3.6541	0.0044839	0.04439	1.59636
3-(2-thienylmethylidene)chroman-4-one	NA	NA	0.44728	-1.1607	0.0005849	0.016465	1.7377
3-[(methoxycarbonyl)amino]-2,2,3-trimethylbutanoic acid	NA	NA	2.4716	1.3054	0.034042	0.14073	1.34096
4,7,8-trimethoxyfuro[2,3-b]quinoline	NA	NA	2.5409	1.3453	0.039044	0.1516	1.3022
Pseudouridine	HMDB0000767	C02067	0.42657	-1.2291	0.00043365	0.015826	1.76523
NAD	HMDB0000902	C00003	0.36273	-1.463	0.017345	0.09765	1.39585
Sulfoacetic acid	HMDB0258590	C14179	2.1873	1.1292	0.01629	0.095533	1.35977
Dl-P-Hydroxyphenyl lactic acid	HMDB0000755	C03672	0.6125	-0.70721	0.047068	0.17207	1.23893
O-Phosphorylethanolamine	HMDB0000224	C00346	0.62294	-0.68283	0.035413	0.14241	1.29001
2'-Deoxyguanosine 5'-monophosphate (dGMP)	HMDB0001044	C00362	3.3366	1.7384	0.0058825	0.052569	1.55183
1-Methyladenosine	HMDB0003331	C02494	0.49502	-1.0144	0.020092	0.10877	1.43116
7-Methylguanosine	HMDB0001107	NA	0.58576	-0.77161	0.0013339	0.022758	1.73407
N2-Methylguanosine	HMDB0005862	NA	0.65981	-0.59987	0.0082719	0.064682	1.5141
Inosine-5'-monophosphate (IMP)	HMDB0000175	C00130	0.26757	-1.902	0.01544	0.092475	1.44417
Adenosine diphosphate (ADP)	HMDB0001341	C00008	1.5184	0.60259	0.00033288	0.014416	1.76133
Coenzyme A	HMDB0001423	C00010	3.2512	1.701	0.046124	0.16972	1.30886
3'-Dephosphocoenzyme A	HMDB0001373	C00882	3.52	1.8156	0.024826	0.11946	1.37786
Uric Acid	HMDB0000289	C00366	3.5388	1.8233	0.038565	0.15104	1.28317
4-Pyridoxic acid	HMDB0000017	C00847	0.34876	-1.5197	0.0021673	0.030504	1.70123
Cytidine	HMDB0000089	C00475	0.52197	-0.93795	0.0039059	0.042298	1.54975
Uridine	HMDB0000296	C00299	0.36686	-1.4467	0.0098686	0.070329	1.48771
Cytosine	HMDB0000630	C00380	0.48231	-1.052	0.038631	0.15104	1.27559
Choline	HMDB0000097	C00114	0.5442	-0.87779	0.010823	0.072374	1.5471
17α-Ethynylestradiol	HMDB0001926	C07534	0.49966	-1.001	0.022095	0.11735	1.43142
Styrene	HMDB0034240	C19506	1.5924	0.67116	0.011055	0.072374	1.48956
Salsolinol	HMDB0005199	C09642	0.52142	-0.93947	0.031571	0.13996	1.30698
Cholecalciferol	HMDB0014315	C05443	2.7941	1.4824	0.01103	0.072374	1.49228
