# Supplementary material for: Tissue-specific metabolomic profiling after cardiopulmonary bypass in fetal sheep
Source: Front Cardiovasc Med. 2022 Dec 12;9:1009165. doi: 10.3389/fcvm.2022.1009165 (PMC9791045; doi:10.3389/fcvm.2022.1009165)
Supplement: Supplementary file 5 [file Table_5.XLSX]

## Sheet: Sheet1
Name	HMDB	KEGG	Fold Change	log2(FC)	p.value	FDR	VIP
ACar 18:2	NA	NA	1.6884	0.75563	0.049294	0.34167	1.48718
Hexanoylcarnitine	HMDB0000705	NA	3.0597	1.6134	0.0081634	0.28871	1.7341
Stearoyl Ethanolamide	HMDB0013078	NA	1.5124	0.59684	0.028384	0.30767	1.56772
Betaine	HMDB0000043	C00719	1.5708	0.65151	0.00030595	0.17844	2.09002
L-Homoarginine	HMDB0000670	C01924	0.42204	-1.2446	0.029101	0.30767	1.55327
Ala-Ile	HMDB0028690	NA	1.8069	0.85353	0.026817	0.30695	1.53576
5-Methyl-dl-tryptophan	HMDB0248231	NA	0.61306	-0.7059	0.041956	0.33248	1.55148
L-(-)-Methionine	HMDB0000696	C00073	0.61168	-0.70915	0.035058	0.33048	1.53112
Cysteinylglycine	HMDB0000078	C01419	3.5965	1.8466	0.013173	0.29421	1.73767
Aspartate	HMDB0000191	C00049	0.64134	-0.64083	0.049469	0.34167	1.43094
L-Hydroxylysine	HMDB0000450	C16741	0.65156	-0.61803	0.011105	0.29421	1.71936
5,6-Dimethylbenzimidazole	HMDB0003701	C03114	3.2492	1.7001	0.016026	0.30559	1.77376
3-dehydrocholic acid	NA	NA	19.403	4.2782	0.0083233	0.28871	1.84314
D-Glucose 6-phosphate	HMDB0001401	C00092	2.01	1.0072	0.026141	0.30559	1.58281
Glucose 1-phosphate	HMDB0001586	C00103	2.1583	1.1099	0.042532	0.33248	1.53387
Ribitol	HMDB0000508	C00474	3.5085	1.8109	0.012733	0.29421	1.72029
L-(-)-Arabitol	HMDB0001851	C00532	4.1043	2.0371	0.0095078	0.28871	1.77639
Adonitol	HMDB0000508	C00474	5.2738	2.3988	0.0093766	0.28871	1.77422
N-Acetyl-α-D-glucosamine 1-phosphate	HMDB0001367	C04256	0.54385	-0.87872	0.00089087	0.19035	2.01265
1,5-Anhydro-D-Glucitol	HMDB0002712	C07326	5.2911	2.4036	0.047185	0.34167	1.49287
Prostaglandin A2	HMDB0002752	C05953	0.50007	-0.99981	0.039803	0.33248	1.48186
8Z,11Z,14Z-Eicosatrienoic acid	HMDB0002925	C03242	0.58713	-0.76824	0.02592	0.30559	1.55199
Docosapentaenoic acid	HMDB0006528	C16513	0.54205	-0.8835	0.017472	0.30559	1.63433
Adrenic acid	HMDB0002226	C16527	0.46937	-1.0912	0.021745	0.30559	1.60126
FAHFA (2:0/22:4)	NA	NA	0.52686	-0.92451	0.041051	0.33248	1.46587
Arachidonic acid	HMDB0001043	C00219	0.603	-0.72978	0.020663	0.30559	1.62943
Docosahexaenoic acid	HMDB0002183	C06429	0.56129	-0.83319	0.043743	0.33386	1.4711
Stearic acid	HMDB0000827	C01530	0.61532	-0.7006	0.031682	0.32235	1.56505
FAHFA (18:0/20:2)	NA	NA	0.43503	-1.2008	0.039623	0.33248	1.49957
Arachidic acid	HMDB0002212	C06425	0.63719	-0.65021	0.048251	0.34167	1.48144
11(Z),14(Z)-Eicosadienoic acid	HMDB0005060	C16525	0.51444	-0.95892	0.037559	0.33248	1.46957
Avocadyne 1-acetate	HMDB0031048	NA	0.34872	-1.5198	0.046744	0.34167	1.50376
alpha-Ketoglutaric acid	HMDB0000208	C00026	2.6883	1.4267	0.013488	0.29421	1.69245
LPG 16:1	NA	NA	0.44169	-1.1789	0.0015813	0.21446	2.0191
LPC 20:1	NA	NA	0.30978	-1.6907	0.0076191	0.28871	1.83069
PC (14:0e/2:0)	NA	NA	0.53228	-0.90975	0.0099088	0.28871	1.82446
LPC 22:6	NA	NA	0.32714	-1.612	0.0089023	0.28871	1.82278
LPC 22:5	NA	NA	0.37416	-1.4183	0.027721	0.30767	1.65508
LPC 16:0	NA	NA	0.42244	-1.2432	0.025741	0.30559	1.67201
LPS 20:1	NA	NA	0.44785	-1.1589	0.0075363	0.28871	1.82423
LPC 22:4	NA	NA	0.40566	-1.3016	0.04446	0.33528	1.5383
PC (18:5e/4:0)	NA	NA	0.39518	-1.3394	0.0021497	0.21446	1.97492
LPE 20:2	NA	NA	0.50616	-0.98233	0.038899	0.33248	1.53299
LPC 16:2	NA	NA	0.33818	-1.5641	0.0075088	0.28871	1.83366
LPE 22:4	NA	NA	0.37715	-1.4068	0.0035884	0.28752	1.93744
LPC 20:2	NA	NA	0.42218	-1.2441	0.014094	0.29421	1.75724
LPG 17:1	NA	NA	0.47693	-1.0681	0.0097976	0.28871	1.838
LPS 22:4	NA	NA	0.28495	-1.8112	0.025109	0.30559	1.59934
PC (18:4e/4:0)	NA	NA	0.32425	-1.6248	0.002342	0.21446	1.96997
LPC 19:1	NA	NA	0.39026	-1.3575	0.025414	0.30559	1.65398
PC (18:4e/2:0)	NA	NA	0.40833	-1.2922	0.0018915	0.21446	1.9872
PC (18:2e/2:0)	NA	NA	0.52403	-0.93228	0.020239	0.30559	1.64531
LPS 18:1	NA	NA	0.63071	-0.66496	0.039772	0.33248	1.51064
LPE 20:4	NA	NA	0.4671	-1.0982	0.0089998	0.28871	1.79031
PC (18:3e/4:0)	NA	NA	0.43376	-1.205	0.01248	0.29421	1.69635
PC (16:1e/3:0)	NA	NA	0.36617	-1.4494	0.015861	0.30559	1.71777
LPI 18:0	NA	NA	0.61972	-0.6903	0.032278	0.32328	1.63606
LPS 18:0	NA	NA	0.56403	-0.82615	0.042491	0.33248	1.53768
PC (18:1e/2:0)	NA	NA	0.43803	-1.1909	0.038819	0.33248	1.53005
4-(trifluoromethyl)nicotinic acid	NA	NA	0.55198	-0.8573	0.017208	0.30559	1.69358
3-(4-methoxyphenyl)-1-methyl-1H-1,2,4-triazol-5-ol	NA	NA	0.55688	-0.84455	0.011786	0.29421	1.71519
1,2-dihydroxyheptadec-16-yn-4-yl acetate	NA	NA	2.095	1.0669	0.04213	0.33248	1.44443
N-(4-chlorophenyl)-N'-cyclohexylthiourea	NA	NA	0.58426	-0.77532	0.0088608	0.28871	1.7614
UR144 N-(5-hydroxypentyl) metabolite	NA	NA	0.55143	-0.85876	0.038407	0.33248	1.51385
(3β,9ξ)-3,14-Dihydroxycarda-5,20(22)-dienolide	NA	NA	0.24678	-2.0187	0.014229	0.29421	1.77425
6-nitro-8-(trifluoromethyl)benzo[4,5]imidazo[1,2-a]pyridine	NA	NA	0.5598	-0.83702	0.017062	0.30559	1.64325
1-(2-furyl)pentane-1,4-dione	NA	NA	2.0362	1.0259	0.033634	0.33048	1.47561
16-Heptadecyne-1,2,4-triol	NA	NA	0.55096	-0.85998	0.04375	0.33386	1.52258
4-phenyl-6-(2-thienyl)-2,3,4,5-tetrahydropyridazin-3-one	NA	NA	3.492	1.804	0.026188	0.30559	1.65979
2-[(2-chlorobenzyl)thio]-4-(2-furyl)pyrimidine	NA	NA	2.2486	1.169	0.019437	0.30559	1.65047
N-Acetyl-Asp-Glu	NA	NA	0.6106	-0.71171	0.011465	0.29421	1.70243
XLR11 N-(2-fluoropentyl) isomer	NA	NA	4.7188	2.2384	0.00055676	0.17844	2.04438
Valeryl fentanyl-d5	NA	NA	2.3713	1.2457	0.02232	0.30559	1.62777
Uridine	HMDB0000296	C00299	0.61691	-0.69686	0.034745	0.33048	1.57783
Guanosine	HMDB0000133	C00387	0.60267	-0.73055	0.019655	0.30559	1.65327
Cytidine	HMDB0000089	C00475	0.64695	-0.62827	0.0091746	0.28871	1.77036
L-(-)-3-Phenyllactic acid	HMDB0000563	C05607	2.3059	1.2053	0.031008	0.32059	1.5062
Protoporphyrin IX	HMDB0000241	C02191	5.1233	2.3571	0.0091688	0.28871	1.72924
Uric acid	HMDB0000289	C00366	3.391	1.7617	0.036341	0.33248	1.49425
Cytosine	HMDB0000630	C00380	0.60147	-0.73343	0.020135	0.30559	1.58018
Progesterone	HMDB0001830	C00410	0.44982	-1.1526	0.041249	0.33248	1.53205
Serotonin	HMDB0000259	C00780	2.6417	1.4015	0.019658	0.30559	1.64939
